# Supplementary material for: Linking soil fungi to bacterial community assembly in arid ecosystems
Source: Imeta. 2022 Feb 24;1(1):e2. doi: 10.1002/imt2.2 (PMC10989902; doi:10.1002/imt2.2)
Supplement: Supplementary file 2 — Supporting information. [file IMT2-1-e2-s001.xlsx]

## Sheet: Table S1
Table S1. ANOVA of abiotic and biotic factors correlated with soil bacterial β-diversity in agricultural soils.
Factor	df	Variance	Pseudo-F	p-value
AD	1	2.651	14.571	0.001
Int	1	0.77	4.233	0.001
SR	1	0.478	2.625	0.001
AI	1	0.377	2.074	0.011
MAT	1	0.439	2.415	0.003
SOC	1	0.328	1.801	0.02
DOC	1	0.306	1.684	0.03
CEC	1	0.282	1.55	0.048
TN	1	0.266	1.461	0.055
pH	1	0.244	1.34	0.113
Residual	60	10.917
Axis	df	Variance	Pseudo-F	p-value
CAP1	1	2.859	15.711	0.001
CAP2	1	0.877	4.821	0.001
CAP3	1	0.491	2.698	0.002
CAP4	1	0.392	2.153	0.019
CAP5	1	0.378	2.079	0.019
CAP6	1	0.314	1.726	0.095
CAP7	1	0.286	1.57	0.152
CAP8	1	0.193	1.06	0.885
CAP9	1	0.182	1.001	0.806
CAP10	1	0.17	0.936	0.593
Residual	60	10.917

## Sheet: Table S2
Table S2. ANOVA of abiotic and biotic factors correlated with soil bacterial β-diversity in forest soils.
Factor	df	Variance	Pseudo-F	p-value
AD	1	1.632	9.435	0.001
SR	1	0.498	2.881	0.002
MAT	1	0.422	2.44	0.001
AI	1	0.485	2.804	0.001
TK	1	0.329	1.902	0.002
NO3	1	0.296	1.713	0.012
TN	1	0.273	1.582	0.03
TP	1	0.249	1.439	0.044
AK	1	0.259	1.501	0.038
SOC	1	0.237	1.371	0.084
Residual	44	7.609
Axis	df	Variance	Pseudo-F	p-value
CAP1	1	1.676	9.693	0.001
CAP2	1	0.719	4.156	0.001
CAP3	1	0.477	2.758	0.001
CAP4	1	0.427	2.466	0.001
CAP5	1	0.359	2.075	0.001
CAP6	1	0.276	1.594	0.119
CAP7	1	0.227	1.313	0.513
CAP8	1	0.212	1.226	0.53
CAP9	1	0.184	1.065	0.66
CAP10	1	0.125	0.722	0.959
Residual	44	7.609

## Sheet: Table S3
Table S3. ANOVA of abiotic and biotic factors correlated with soil bacterial β-diversity in wetland soils.
Factor	df	Variance	Pseudo-F	p-value
AD	1	1.359	7.241	0.001
TK	1	0.587	3.128	0.001
AI	1	0.413	2.202	0.01
MAT	1	0.473	2.522	0.005
Neg	1	0.347	1.851	0.019
AP	1	0.356	1.895	0.005
TN	1	0.284	1.515	0.079
CEC	1	0.3	1.598	0.042
Residual	20	3.755
Axis	df	Variance	Pseudo-F	p-value
CAP1	1	1.42	7.563	0.001
CAP2	1	0.873	4.652	0.001
CAP3	1	0.394	2.097	0.003
CAP4	1	0.373	1.985	0.004
CAP5	1	0.317	1.689	0.066
CAP6	1	0.281	1.496	0.173
CAP7	1	0.259	1.378	0.183
CAP8	1	0.205	1.091	0.328
Residual	20	3.755

## Sheet: Table S4
Table S4. ANOVA of abiotic and biotic factors correlated with soil bacterial β-diversity in grassland soils.
Factor	df	Variance	Pseudo-F	p-value
Int	1	1.925	8.364	0.001
NO3	1	0.819	3.557	0.001
AD	1	0.778	3.38	0.001
SR	1	0.498	2.164	0.002
AK	1	0.464	2.016	0.005
AI	1	0.446	1.938	0.005
TN	1	0.427	1.856	0.007
CEC	1	0.421	1.829	0.003
pH	1	0.387	1.681	0.02
MAT	1	0.349	1.515	0.041
AP	1	0.329	1.431	0.053
Residual	40	9.204
Axis	df	Variance	Pseudo-F	p-value
CAP1	1	2.281	9.911	0.001
CAP2	1	1.192	5.178	0.001
CAP3	1	0.684	2.974	0.002
CAP4	1	0.484	2.105	0.032
CAP5	1	0.418	1.819	0.144
CAP6	1	0.4	1.74	0.151
CAP7	1	0.326	1.418	0.492
CAP8	1	0.304	1.322	0.551
CAP9	1	0.295	1.282	0.44
CAP10	1	0.253	1.097	0.602
CAP11	1	0.204	0.887	0.682
Residual	40	9.204

## Sheet: Table S5
Table S5. ANOVA of abiotic and biotic factors correlated with soil bacterial β-diversity in desert soils.
Factor	df	Variance	Pseudo-F	p-value
AI	1	1.325	5.884	0.001
AK	1	0.882	3.914	0.001
Neg	1	0.526	2.334	0.002
pH	1	0.485	2.154	0.005
TP	1	0.427	1.894	0.01
AD	1	0.381	1.691	0.025
MAT	1	0.353	1.568	0.036
DOC	1	0.344	1.526	0.029
NH4	1	0.371	1.645	0.027
TK	1	0.337	1.497	0.057
AP	1	0.364	1.616	0.027
SOC	1	0.327	1.45	0.058
Residual	27	6.082
Axis	df	Variance	Pseudo-F	p-value
CAP1	1	1.585	7.036	0.001
CAP2	1	0.953	4.229	0.001
CAP3	1	0.759	3.369	0.001
CAP4	1	0.572	2.541	0.01
CAP5	1	0.434	1.926	0.137
CAP6	1	0.375	1.665	0.392
CAP7	1	0.305	1.356	0.822
CAP8	1	0.279	1.237	0.907
CAP9	1	0.25	1.111	0.947
CAP10	1	0.223	0.99	0.955
CAP11	1	0.202	0.896	0.926
CAP12	1	0.184	0.817	0.783
Residual	27	6.082

## Sheet: Table S6
Table S6. Mantel and partial Mantel tests for correlations between bacterial β-diversity and environmental, biotic and geographic factors based on MRM.
Effect	Controlling for	r
Environmental		0.213***
Geographic		0.429***
Biotic		0.431***
Environmental	Geographic+Biotic	0.052
Geographic	Environmental+Biotic	0.229***
Biotic	Environmental+Geographic	0.240***
Notes. Significance was tested using 999 permutations; ***: P < 0.001.

## Sheet: Table S7
Table S7. Mantel tests of abiotic and biotic factors against the phylogenetic turnover (β-nearest taxon index) of bacterial communities.
	Mantel	P-value
Geographic distance	0.171	0.001
MAT	0	0.952
AI	0.065	0.001
pH	0.03	0.001
SOC	-0.032	0.001
DOC	0.058	0.001
NO3	0.133	0.001
NH4	0.073	0.001
TN	-0.075	0.001
CEC	0.029	0.001
AP	-0.074	0.001
TP	-0.017	0.003
AK	0.189	0.001
TK	0.139	0.001
SR	0.198	0.001
AD	0.044	0.001
Neg	0.058	0.001
Int	0.186	0.001
